# Supplementary material for: Associations of dietary factors with gastric cancer risk: insights from NHANES 2003–2016 and mendelian randomization analyses
Source: Front Genet. 2024 May 2;15:1377434. doi: 10.3389/fgene.2024.1377434 (PMC11096504; doi:10.3389/fgene.2024.1377434)
Supplement: Supplementary file 1 [file Table2.XLSX]

## Sheet: Sheet 1
STable1 Detailed information for selected SNPs for MUFA against GC risk.
SNP	effect_allele.exposure	other_allele.exposure	effect_allele.outcome	other_allele.outcome	beta.exposure	beta.outcome	eaf.exposure	eaf.outcome	remove	palindromic	ambiguous	id.outcome	chr	pos	se.outcome	samplesize.outcome	pval.outcome	outcome	originalname.outcome	outcome.deprecated	mr_keep.outcome	data_source.outcome	proxy.outcome	target_snp.outcome	proxy_snp.outcome	target_a1.outcome	target_a2.outcome	proxy_a1.outcome	proxy_a2.outcome	pval.exposure	pos.exposure	chr.exposure	samplesize.exposure	se.exposure	id.exposure	exposure	mr_keep.exposure	pval_origin.exposure	data_source.exposure	action	mr_keep
rs1002687	A	G	A	G	0.0911088	-0.1309	0.644748	0.7143	FALSE	FALSE	FALSE	finn-b-C3_STOMACH	1	62963737	0.0626		0.0364704	Malignant neoplasm of stomach || id:finn-b-C3_STOMACH	Malignant neoplasm of stomach	Malignant neoplasm of stomach || ||	TRUE	igd								6.39735e-105	62963737	1		0.00427005	met-d-MUFA	Monounsaturated fatty acids || id:met-d-MUFA	TRUE	reported	igd	2	TRUE
rs10455872	G	A	G	A	-0.148849	0.0879	0.078988	0.04575	FALSE	FALSE	FALSE	finn-b-C3_STOMACH	6	161010118	0.1329		0.508401	Malignant neoplasm of stomach || id:finn-b-C3_STOMACH	Malignant neoplasm of stomach	Malignant neoplasm of stomach || ||	TRUE	igd								9.20026e-89	161010118	6		0.00757255	met-d-MUFA	Monounsaturated fatty acids || id:met-d-MUFA	TRUE	reported	igd	2	TRUE
rs1047964	T	G	T	G	-0.174574	-0.0155	0.010067	0.00987	FALSE	FALSE	FALSE	finn-b-C3_STOMACH	11	117156893	0.2911		0.9576	Malignant neoplasm of stomach || id:finn-b-C3_STOMACH	Malignant neoplasm of stomach	Malignant neoplasm of stomach || ||	TRUE	igd								1.59993e-17	117156893	11		0.0207969	met-d-MUFA	Monounsaturated fatty acids || id:met-d-MUFA	TRUE	reported	igd	2	TRUE
rs1047964	T	G	G	C	-0.174574	-0.1174	0.010067	0.07644	TRUE	FALSE	FALSE	finn-b-C3_STOMACH	11	117156893	0.1082		0.2783	Malignant neoplasm of stomach || id:finn-b-C3_STOMACH	Malignant neoplasm of stomach	Malignant neoplasm of stomach || ||	TRUE	igd								1.59993e-17	117156893	11		0.0207969	met-d-MUFA	Monounsaturated fatty acids || id:met-d-MUFA	TRUE	reported	igd	2	FALSE
rs1052248	A	T	A	T	0.0317328	-0.0971	0.257967	0.2537	FALSE	TRUE	FALSE	finn-b-C3_STOMACH	6	31556581	0.0651		0.1361	Malignant neoplasm of stomach || id:finn-b-C3_STOMACH	Malignant neoplasm of stomach	Malignant neoplasm of stomach || ||	TRUE	igd								4.60002e-10	31556581	6		0.00467269	met-d-MUFA	Monounsaturated fatty acids || id:met-d-MUFA	TRUE	reported	igd	2	TRUE
rs10761716	G	C	G	C	-0.0304317	-0.0063	0.441477	0.4701	FALSE	TRUE	TRUE	finn-b-C3_STOMACH	10	64882300	0.057		0.9117	Malignant neoplasm of stomach || id:finn-b-C3_STOMACH	Malignant neoplasm of stomach	Malignant neoplasm of stomach || ||	TRUE	igd								5.40008e-14	64882300	10		0.00412057	met-d-MUFA	Monounsaturated fatty acids || id:met-d-MUFA	TRUE	reported	igd	2	FALSE
rs1128249	T	G	T	G	-0.0352985	-0.0123	0.392034	0.3479	FALSE	FALSE	FALSE	finn-b-C3_STOMACH	2	165528624	0.0596		0.8365	Malignant neoplasm of stomach || id:finn-b-C3_STOMACH	Malignant neoplasm of stomach	Malignant neoplasm of stomach || ||	TRUE	igd								6.29941e-18	165528624	2		0.00418602	met-d-MUFA	Monounsaturated fatty acids || id:met-d-MUFA	TRUE	reported	igd	2	TRUE
rs11429307	G	GT	G	GT	-0.0426882	0.0525	0.808497	0.8648	FALSE	FALSE	FALSE	finn-b-C3_STOMACH	5	55857025	0.0838		0.5312	Malignant neoplasm of stomach || id:finn-b-C3_STOMACH	Malignant neoplasm of stomach	Malignant neoplasm of stomach || ||	TRUE	igd								6.70039e-16	55857025	5		0.00521089	met-d-MUFA	Monounsaturated fatty acids || id:met-d-MUFA	TRUE	reported	igd	2	TRUE
rs116843064	A	G	A	G	-0.163051	-0.0067	0.019861	0.02744	FALSE	FALSE	FALSE	finn-b-C3_STOMACH	19	8429323	0.171		0.9687	Malignant neoplasm of stomach || id:finn-b-C3_STOMACH	Malignant neoplasm of stomach	Malignant neoplasm of stomach || ||	TRUE	igd								3.80014e-29	8429323	19		0.0146631	met-d-MUFA	Monounsaturated fatty acids || id:met-d-MUFA	TRUE	reported	igd	2	TRUE
rs117733303	G	A	G	A	-0.262622	0.02	0.018513	0.0113	FALSE	FALSE	FALSE	finn-b-C3_STOMACH	6	160922870	0.2645		0.9396	Malignant neoplasm of stomach || id:finn-b-C3_STOMACH	Malignant neoplasm of stomach	Malignant neoplasm of stomach || ||	TRUE	igd								1.20005e-67	160922870	6		0.0151495	met-d-MUFA	Monounsaturated fatty acids || id:met-d-MUFA	TRUE	reported	igd	2	TRUE
rs11895352	T	C	T	C	-0.0252595	-0.0021	0.475398	0.5813	FALSE	FALSE	FALSE	finn-b-C3_STOMACH	2	20367135	0.0575		0.9711	Malignant neoplasm of stomach || id:finn-b-C3_STOMACH	Malignant neoplasm of stomach	Malignant neoplasm of stomach || ||	TRUE	igd								2.5e-10	20367135	2		0.00410066	met-d-MUFA	Monounsaturated fatty acids || id:met-d-MUFA	TRUE	reported	igd	2	TRUE
rs11940694	G	A	G	A	0.0254105	-0.0552	0.605098	0.647	FALSE	FALSE	FALSE	finn-b-C3_STOMACH	4	39414993	0.0593		0.3519	Malignant neoplasm of stomach || id:finn-b-C3_STOMACH	Malignant neoplasm of stomach	Malignant neoplasm of stomach || ||	TRUE	igd								6.69993e-10	39414993	4		0.00421089	met-d-MUFA	Monounsaturated fatty acids || id:met-d-MUFA	TRUE	reported	igd	2	TRUE
rs12601919	G	A	G	A	0.0299626	0.0378	0.188883	0.2385	FALSE	FALSE	FALSE	finn-b-C3_STOMACH	17	65826861	0.0668		0.5718	Malignant neoplasm of stomach || id:finn-b-C3_STOMACH	Malignant neoplasm of stomach	Malignant neoplasm of stomach || ||	TRUE	igd	TRUE	rs12601919	rs12602556	G	A	G	A	1.09999e-08	65825374	17		0.00524174	met-d-MUFA	Monounsaturated fatty acids || id:met-d-MUFA	TRUE	reported	igd	2	TRUE
rs1260326	C	T	C	T	-0.110558	-0.0064	0.60401	0.6493	FALSE	FALSE	FALSE	finn-b-C3_STOMACH	2	27730940	0.0596		0.915	Malignant neoplasm of stomach || id:finn-b-C3_STOMACH	Malignant neoplasm of stomach	Malignant neoplasm of stomach || ||	TRUE	igd								1.69824e-158	27730940	2		0.00417585	met-d-MUFA	Monounsaturated fatty acids || id:met-d-MUFA	TRUE	reported	igd	2	TRUE
rs12916	C	T	C	T	0.0233275	-0.0428	0.400369	0.4537	FALSE	FALSE	FALSE	finn-b-C3_STOMACH	5	74656539	0.0569		0.452	Malignant neoplasm of stomach || id:finn-b-C3_STOMACH	Malignant neoplasm of stomach	Malignant neoplasm of stomach || ||	TRUE	igd								1.89998e-08	74656539	5		0.00417387	met-d-MUFA	Monounsaturated fatty acids || id:met-d-MUFA	TRUE	reported	igd	2	TRUE
rs13108218	G	A	G	A	-0.0376591	0.0175	0.615417	0.6772	FALSE	FALSE	FALSE	finn-b-C3_STOMACH	4	3443931	0.0608		0.7739	Malignant neoplasm of stomach || id:finn-b-C3_STOMACH	Malignant neoplasm of stomach	Malignant neoplasm of stomach || ||	TRUE	igd								6.09958e-20	3443931	4		0.00423183	met-d-MUFA	Monounsaturated fatty acids || id:met-d-MUFA	TRUE	reported	igd	2	TRUE
rs1394092	T	C	T	C	0.0311431	-0.0665	0.7267	0.7689	FALSE	FALSE	FALSE	finn-b-C3_STOMACH	3	136196071	0.067		0.3209	Malignant neoplasm of stomach || id:finn-b-C3_STOMACH	Malignant neoplasm of stomach	Malignant neoplasm of stomach || ||	TRUE	igd								1.80011e-12	136196071	3		0.0045985	met-d-MUFA	Monounsaturated fatty acids || id:met-d-MUFA	TRUE	reported	igd	2	TRUE
rs139974673	C	T	C	T	0.121036	0.0446	0.025918	0.005226	FALSE	FALSE	FALSE	finn-b-C3_STOMACH	15	44027885	0.3912		0.9092	Malignant neoplasm of stomach || id:finn-b-C3_STOMACH	Malignant neoplasm of stomach	Malignant neoplasm of stomach || ||	TRUE	igd								1.69981e-21	44027885	15		0.0128925	met-d-MUFA	Monounsaturated fatty acids || id:met-d-MUFA	TRUE	reported	igd	2	TRUE
rs141469619	G	A	G	A	0.242069	-0.2545	0.01014	0.004062	FALSE	FALSE	FALSE	finn-b-C3_STOMACH	11	116714293	0.4801		0.5961	Malignant neoplasm of stomach || id:finn-b-C3_STOMACH	Malignant neoplasm of stomach	Malignant neoplasm of stomach || ||	TRUE	igd								5.40008e-32	116714293	11		0.0215967	met-d-MUFA	Monounsaturated fatty acids || id:met-d-MUFA	TRUE	reported	igd	2	TRUE
rs142385484	T	C	T	C	-0.0359468	0.0921	0.14742	0.1621	FALSE	FALSE	FALSE	finn-b-C3_STOMACH	19	50016759	0.078		0.238	Malignant neoplasm of stomach || id:finn-b-C3_STOMACH	Malignant neoplasm of stomach	Malignant neoplasm of stomach || ||	TRUE	igd								1.6e-10	50016759	19		0.00583706	met-d-MUFA	Monounsaturated fatty acids || id:met-d-MUFA	TRUE	reported	igd	2	TRUE
rs146203232	T	C	T	C	0.0518262	0.0277	0.074646	0.05704	FALSE	FALSE	FALSE	finn-b-C3_STOMACH	6	160543148	0.1212		0.8189	Malignant neoplasm of stomach || id:finn-b-C3_STOMACH	Malignant neoplasm of stomach	Malignant neoplasm of stomach || ||	TRUE	igd	TRUE	rs146203232	rs12208357	T	C	T	C	4.90004e-12	160521885	6		0.00781629	met-d-MUFA	Monounsaturated fatty acids || id:met-d-MUFA	TRUE	reported	igd	2	TRUE
rs1471251	T	A	T	A	0.0301172	0.0025	0.397125	0.3964	FALSE	TRUE	FALSE	finn-b-C3_STOMACH	4	87976359	0.0578		0.9659	Malignant neoplasm of stomach || id:finn-b-C3_STOMACH	Malignant neoplasm of stomach	Malignant neoplasm of stomach || ||	TRUE	igd								1.69981e-13	87976359	4		0.00419507	met-d-MUFA	Monounsaturated fatty acids || id:met-d-MUFA	TRUE	reported	igd	2	TRUE
rs149615216	T	C	T	C	0.168772	-0.8867	0.010799	0.004916	FALSE	FALSE	FALSE	finn-b-C3_STOMACH	18	47106028	0.393		0.0240398	Malignant neoplasm of stomach || id:finn-b-C3_STOMACH	Malignant neoplasm of stomach	Malignant neoplasm of stomach || ||	TRUE	igd								2.19989e-18	47106028	18		0.0198467	met-d-MUFA	Monounsaturated fatty acids || id:met-d-MUFA	TRUE	reported	igd	2	TRUE
rs1540037	G	A	G	A	0.034088	-0.0311	0.778339	0.7627	FALSE	FALSE	FALSE	finn-b-C3_STOMACH	18	47182664	0.0665		0.6404	Malignant neoplasm of stomach || id:finn-b-C3_STOMACH	Malignant neoplasm of stomach	Malignant neoplasm of stomach || ||	TRUE	igd								5.50047e-11	47182664	18		0.0050406	met-d-MUFA	Monounsaturated fatty acids || id:met-d-MUFA	TRUE	reported	igd	2	TRUE
rs1561748	C	G	A	G	-0.0468503	-0.1215	0.267454	0.362	TRUE	TRUE	FALSE	finn-b-C3_STOMACH	8	19733244	0.0623		0.0510799	Malignant neoplasm of stomach || id:finn-b-C3_STOMACH	Malignant neoplasm of stomach	Malignant neoplasm of stomach || ||	TRUE	igd								1.99986e-21	19733244	8		0.0049829	met-d-MUFA	Monounsaturated fatty acids || id:met-d-MUFA	TRUE	reported	igd	2	FALSE
rs1561748	C	G	C	G	-0.0468503	-0.0108	0.267454	0.1449	FALSE	TRUE	FALSE	finn-b-C3_STOMACH	8	19733244	0.0804		0.8931	Malignant neoplasm of stomach || id:finn-b-C3_STOMACH	Malignant neoplasm of stomach	Malignant neoplasm of stomach || ||	TRUE	igd								1.99986e-21	19733244	8		0.0049829	met-d-MUFA	Monounsaturated fatty acids || id:met-d-MUFA	TRUE	reported	igd	2	TRUE
rs174564	G	A	G	A	0.0643792	0.086	0.347013	0.4147	FALSE	FALSE	FALSE	finn-b-C3_STOMACH	11	61588305	0.0575		0.1346	Malignant neoplasm of stomach || id:finn-b-C3_STOMACH	Malignant neoplasm of stomach	Malignant neoplasm of stomach || ||	TRUE	igd								3.29989e-52	61588305	11		0.00428375	met-d-MUFA	Monounsaturated fatty acids || id:met-d-MUFA	TRUE	reported	igd	2	TRUE
rs182611493	G	A	G	A	-0.140865	0.0924	0.012519	0.0509	FALSE	FALSE	FALSE	finn-b-C3_STOMACH	19	19458388	0.1319		0.4834	Malignant neoplasm of stomach || id:finn-b-C3_STOMACH	Malignant neoplasm of stomach	Malignant neoplasm of stomach || ||	TRUE	igd								9.20026e-14	19458388	19		0.0196911	met-d-MUFA	Monounsaturated fatty acids || id:met-d-MUFA	TRUE	reported	igd	2	TRUE
rs1890896	C	T	C	T	-0.0215615	0.0144	0.527475	0.4073	FALSE	FALSE	FALSE	finn-b-C3_STOMACH	10	93641757	0.0577		0.8033	Malignant neoplasm of stomach || id:finn-b-C3_STOMACH	Malignant neoplasm of stomach	Malignant neoplasm of stomach || ||	TRUE	igd								3.69999e-08	93641757	10		0.0040997	met-d-MUFA	Monounsaturated fatty acids || id:met-d-MUFA	TRUE	reported	igd	2	TRUE
rs2000999	A	G	A	G	0.0301721	-0.1061	0.188593	0.1941	FALSE	FALSE	FALSE	finn-b-C3_STOMACH	16	72108093	0.0715		0.1379	Malignant neoplasm of stomach || id:finn-b-C3_STOMACH	Malignant neoplasm of stomach	Malignant neoplasm of stomach || ||	TRUE	igd								4.49997e-09	72108093	16		0.00522261	met-d-MUFA	Monounsaturated fatty acids || id:met-d-MUFA	TRUE	reported	igd	2	TRUE
rs2035816	G	A	G	A	-0.0409444	-0.0432	0.084303	0.03026	FALSE	FALSE	FALSE	finn-b-C3_STOMACH	4	100508556	0.165		0.7934	Malignant neoplasm of stomach || id:finn-b-C3_STOMACH	Malignant neoplasm of stomach	Malignant neoplasm of stomach || ||	TRUE	igd								1.29999e-08	100508556	4		0.00737341	met-d-MUFA	Monounsaturated fatty acids || id:met-d-MUFA	TRUE	reported	igd	2	TRUE
rs2081687	C	T	C	T	-0.0259117	-0.0535	0.663114	0.6152	FALSE	FALSE	FALSE	finn-b-C3_STOMACH	8	59388565	0.0582		0.3579	Malignant neoplasm of stomach || id:finn-b-C3_STOMACH	Malignant neoplasm of stomach	Malignant neoplasm of stomach || ||	TRUE	igd								1.09999e-09	59388565	8		0.00432813	met-d-MUFA	Monounsaturated fatty acids || id:met-d-MUFA	TRUE	reported	igd	2	TRUE
rs2478236	A	G	A	G	-0.0253693	-0.0061	0.403809	0.4082	FALSE	FALSE	FALSE	finn-b-C3_STOMACH	10	94797973	0.0577		0.9163	Malignant neoplasm of stomach || id:finn-b-C3_STOMACH	Malignant neoplasm of stomach	Malignant neoplasm of stomach || ||	TRUE	igd								2.99985e-11	94797973	10		0.00417358	met-d-MUFA	Monounsaturated fatty acids || id:met-d-MUFA	TRUE	reported	igd	2	TRUE
rs261290	C	T	C	T	-0.0737819	0.0675	0.654653	0.6183	FALSE	FALSE	FALSE	finn-b-C3_STOMACH	15	58678720	0.0582		0.2464	Malignant neoplasm of stomach || id:finn-b-C3_STOMACH	Malignant neoplasm of stomach	Malignant neoplasm of stomach || ||	TRUE	igd								8.99912e-67	58678720	15		0.00431032	met-d-MUFA	Monounsaturated fatty acids || id:met-d-MUFA	TRUE	reported	igd	2	TRUE
rs2740488	C	A	C	A	-0.0284838	0.0333	0.265321	0.197	FALSE	FALSE	FALSE	finn-b-C3_STOMACH	9	107661742	0.0711		0.6398	Malignant neoplasm of stomach || id:finn-b-C3_STOMACH	Malignant neoplasm of stomach	Malignant neoplasm of stomach || ||	TRUE	igd								2.30001e-09	107661742	9		0.00464263	met-d-MUFA	Monounsaturated fatty acids || id:met-d-MUFA	TRUE	reported	igd	2	TRUE
rs28601761	G	C	G	C	-0.0892696	-0.1142	0.420119	0.4123	FALSE	TRUE	TRUE	finn-b-C3_STOMACH	8	126500031	0.0575		0.0470804	Malignant neoplasm of stomach || id:finn-b-C3_STOMACH	Malignant neoplasm of stomach	Malignant neoplasm of stomach || ||	TRUE	igd								3.3037e-104	126500031	8		0.00418798	met-d-MUFA	Monounsaturated fatty acids || id:met-d-MUFA	TRUE	reported	igd	2	FALSE
rs28752924	C	T	C	A	0.0300771	-0.0453	0.445513	0.1012	TRUE	FALSE	FALSE	finn-b-C3_STOMACH	6	31303922	0.094		0.630199	Malignant neoplasm of stomach || id:finn-b-C3_STOMACH	Malignant neoplasm of stomach	Malignant neoplasm of stomach || ||	TRUE	igd								7.19996e-09	31303922	6		0.00423814	met-d-MUFA	Monounsaturated fatty acids || id:met-d-MUFA	TRUE	reported	igd	2	FALSE
rs28752924	C	T	C	T	0.0300771	-0.0666	0.445513	0.4441	FALSE	FALSE	FALSE	finn-b-C3_STOMACH	6	31303922	0.0641		0.2991	Malignant neoplasm of stomach || id:finn-b-C3_STOMACH	Malignant neoplasm of stomach	Malignant neoplasm of stomach || ||	TRUE	igd								7.19996e-09	31303922	6		0.00423814	met-d-MUFA	Monounsaturated fatty acids || id:met-d-MUFA	TRUE	reported	igd	2	TRUE
rs2943635	T	C	T	C	0.0260799	-0.0507	0.679819	0.6574	FALSE	FALSE	FALSE	finn-b-C3_STOMACH	2	227077377	0.0596		0.3949	Malignant neoplasm of stomach || id:finn-b-C3_STOMACH	Malignant neoplasm of stomach	Malignant neoplasm of stomach || ||	TRUE	igd								6.29999e-09	227077377	2		0.00437945	met-d-MUFA	Monounsaturated fatty acids || id:met-d-MUFA	TRUE	reported	igd	2	TRUE
rs3198697	T	C	T	C	-0.0272666	-0.013	0.406708	0.4122	FALSE	FALSE	FALSE	finn-b-C3_STOMACH	16	15129940	0.0575		0.8211	Malignant neoplasm of stomach || id:finn-b-C3_STOMACH	Malignant neoplasm of stomach	Malignant neoplasm of stomach || ||	TRUE	igd								2.80027e-12	15129940	16		0.00416317	met-d-MUFA	Monounsaturated fatty acids || id:met-d-MUFA	TRUE	reported	igd	2	TRUE
rs328	G	C	G	C	-0.142903	0.1359	0.100283	0.08878	FALSE	TRUE	FALSE	finn-b-C3_STOMACH	8	19819724	0.0988		0.1688	Malignant neoplasm of stomach || id:finn-b-C3_STOMACH	Malignant neoplasm of stomach	Malignant neoplasm of stomach || ||	TRUE	igd								1.09901e-101	19819724	8		0.00678339	met-d-MUFA	Monounsaturated fatty acids || id:met-d-MUFA	TRUE	reported	igd	2	TRUE
rs3812316	G	C	G	C	-0.113499	0.0499	0.129249	0.1276	FALSE	TRUE	FALSE	finn-b-C3_STOMACH	7	73020337	0.0843		0.5536	Malignant neoplasm of stomach || id:finn-b-C3_STOMACH	Malignant neoplasm of stomach	Malignant neoplasm of stomach || ||	TRUE	igd								1.29987e-76	73020337	7		0.00608971	met-d-MUFA	Monounsaturated fatty acids || id:met-d-MUFA	TRUE	reported	igd	2	TRUE
rs4564803	T	G	T	G	-0.0716703	0.0492	0.228167	0.2778	FALSE	FALSE	FALSE	finn-b-C3_STOMACH	2	21205502	0.0633		0.4367	Malignant neoplasm of stomach || id:finn-b-C3_STOMACH	Malignant neoplasm of stomach	Malignant neoplasm of stomach || ||	TRUE	igd								5.10035e-50	21205502	2		0.00485884	met-d-MUFA	Monounsaturated fatty acids || id:met-d-MUFA	TRUE	reported	igd	2	TRUE
rs4704834	G	A	G	A	0.0442556	-0.0286	0.644056	0.6721	FALSE	FALSE	FALSE	finn-b-C3_STOMACH	5	156443066	0.0606		0.636601	Malignant neoplasm of stomach || id:finn-b-C3_STOMACH	Malignant neoplasm of stomach	Malignant neoplasm of stomach || ||	TRUE	igd								2.19989e-26	156443066	5		0.00426487	met-d-MUFA	Monounsaturated fatty acids || id:met-d-MUFA	TRUE	reported	igd	2	TRUE
rs5112	G	C	G	C	0.0794026	0.0267	0.533736	0.5833	FALSE	TRUE	TRUE	finn-b-C3_STOMACH	19	45430280	0.0589		0.651	Malignant neoplasm of stomach || id:finn-b-C3_STOMACH	Malignant neoplasm of stomach	Malignant neoplasm of stomach || ||	TRUE	igd								1.80011e-75	45430280	19		0.00439712	met-d-MUFA	Monounsaturated fatty acids || id:met-d-MUFA	TRUE	reported	igd	2	FALSE
rs534417	G	A	G	A	0.038351	-0.0158	0.875005	0.886	FALSE	FALSE	FALSE	finn-b-C3_STOMACH	1	23784965	0.0896		0.8598	Malignant neoplasm of stomach || id:finn-b-C3_STOMACH	Malignant neoplasm of stomach	Malignant neoplasm of stomach || ||	TRUE	igd								2.19999e-10	23784965	1		0.00616073	met-d-MUFA	Monounsaturated fatty acids || id:met-d-MUFA	TRUE	reported	igd	2	TRUE
rs58542926	T	C	T	C	-0.117636	-0.0331	0.074383	0.06423	FALSE	FALSE	FALSE	finn-b-C3_STOMACH	19	19379549	0.1157		0.774801	Malignant neoplasm of stomach || id:finn-b-C3_STOMACH	Malignant neoplasm of stomach	Malignant neoplasm of stomach || ||	TRUE	igd								9.8992e-53	19379549	19		0.00779724	met-d-MUFA	Monounsaturated fatty acids || id:met-d-MUFA	TRUE	reported	igd	2	TRUE
rs602633	G	T	G	T	0.0276023	-0.0148	0.78295	0.783	FALSE	FALSE	FALSE	finn-b-C3_STOMACH	1	109821511	0.0688		0.8294	Malignant neoplasm of stomach || id:finn-b-C3_STOMACH	Malignant neoplasm of stomach	Malignant neoplasm of stomach || ||	TRUE	igd								5.30005e-09	109821511	1		0.0049476	met-d-MUFA	Monounsaturated fatty acids || id:met-d-MUFA	TRUE	reported	igd	2	TRUE
rs60960031	A	G	A	G	-0.0261034	-0.009	0.40286	0.4138	FALSE	FALSE	FALSE	finn-b-C3_STOMACH	2	21530659	0.0577		0.8765	Malignant neoplasm of stomach || id:finn-b-C3_STOMACH	Malignant neoplasm of stomach	Malignant neoplasm of stomach || ||	TRUE	igd								2.90001e-10	21530659	2		0.00417199	met-d-MUFA	Monounsaturated fatty acids || id:met-d-MUFA	TRUE	reported	igd	2	TRUE
rs615632	T	C	T	C	0.0327656	-0.0368	0.532034	0.4597	FALSE	FALSE	FALSE	finn-b-C3_STOMACH	8	9796321	0.1177		0.7546	Malignant neoplasm of stomach || id:finn-b-C3_STOMACH	Malignant neoplasm of stomach	Malignant neoplasm of stomach || ||	TRUE	igd								4.10015e-15	9796321	8		0.00411194	met-d-MUFA	Monounsaturated fatty acids || id:met-d-MUFA	TRUE	reported	igd	2	TRUE
rs62222988	C	T	C	T	0.0230603	-0.0511	0.373895	0.5186	FALSE	FALSE	FALSE	finn-b-C3_STOMACH	21	40569508	0.0568		0.3685	Malignant neoplasm of stomach || id:finn-b-C3_STOMACH	Malignant neoplasm of stomach	Malignant neoplasm of stomach || ||	TRUE	igd								7.10003e-09	40569508	21		0.00423778	met-d-MUFA	Monounsaturated fatty acids || id:met-d-MUFA	TRUE	reported	igd	2	TRUE
rs632057	G	T	G	T	-0.0316017	-0.0437	0.627775	0.5714	FALSE	FALSE	FALSE	finn-b-C3_STOMACH	6	139834012	0.0572		0.4446	Malignant neoplasm of stomach || id:finn-b-C3_STOMACH	Malignant neoplasm of stomach	Malignant neoplasm of stomach || ||	TRUE	igd								3.10027e-13	139834012	6		0.004226	met-d-MUFA	Monounsaturated fatty acids || id:met-d-MUFA	TRUE	reported	igd	2	TRUE
rs633695	G	A	G	A	0.0557906	0.0409	0.292348	0.3054	FALSE	FALSE	FALSE	finn-b-C3_STOMACH	15	58725839	0.0616		0.5069	Malignant neoplasm of stomach || id:finn-b-C3_STOMACH	Malignant neoplasm of stomach	Malignant neoplasm of stomach || ||	TRUE	igd								2.09991e-35	58725839	15		0.00451263	met-d-MUFA	Monounsaturated fatty acids || id:met-d-MUFA	TRUE	reported	igd	2	TRUE
rs6606725	A	C	A	C	0.025054	-0.0167	0.439722	0.4096	FALSE	FALSE	FALSE	finn-b-C3_STOMACH	12	109905368	0.0575		0.7715	Malignant neoplasm of stomach || id:finn-b-C3_STOMACH	Malignant neoplasm of stomach	Malignant neoplasm of stomach || ||	TRUE	igd								1.29999e-10	109905368	12		0.00411568	met-d-MUFA	Monounsaturated fatty acids || id:met-d-MUFA	TRUE	reported	igd	2	TRUE
rs67981690	G	A	G	A	0.0341029	0.0316	0.129103	0.1912	FALSE	FALSE	FALSE	finn-b-C3_STOMACH	12	21343886	0.0728		0.6638	Malignant neoplasm of stomach || id:finn-b-C3_STOMACH	Malignant neoplasm of stomach	Malignant neoplasm of stomach || ||	TRUE	igd								8.10009e-09	21343886	12		0.00612933	met-d-MUFA	Monounsaturated fatty acids || id:met-d-MUFA	TRUE	reported	igd	2	TRUE
rs6938550	A	G	A	G	-0.0410048	0.0123	0.914145	0.8736	FALSE	FALSE	FALSE	finn-b-C3_STOMACH	6	20462138	0.0849		0.8848	Malignant neoplasm of stomach || id:finn-b-C3_STOMACH	Malignant neoplasm of stomach	Malignant neoplasm of stomach || ||	TRUE	igd								2e-08	20462138	6		0.00729277	met-d-MUFA	Monounsaturated fatty acids || id:met-d-MUFA	TRUE	reported	igd	2	TRUE
rs7140110	C	T	C	T	0.0301226	0.0855	0.299403	0.2801	FALSE	FALSE	FALSE	finn-b-C3_STOMACH	13	114544024	0.0635		0.1787	Malignant neoplasm of stomach || id:finn-b-C3_STOMACH	Malignant neoplasm of stomach	Malignant neoplasm of stomach || ||	TRUE	igd								5.70033e-12	114544024	13		0.00446696	met-d-MUFA	Monounsaturated fatty acids || id:met-d-MUFA	TRUE	reported	igd	2	TRUE
rs72555385	G	A	G	A	0.0610173	0.0192	0.049322	0.02292	FALSE	FALSE	FALSE	finn-b-C3_STOMACH	7	73123473	0.1863		0.9181	Malignant neoplasm of stomach || id:finn-b-C3_STOMACH	Malignant neoplasm of stomach	Malignant neoplasm of stomach || ||	TRUE	igd								1.40001e-10	73123473	7		0.00948961	met-d-MUFA	Monounsaturated fatty acids || id:met-d-MUFA	TRUE	reported	igd	2	TRUE
rs739320	C	T	C	T	-0.0284524	0.0079	0.606665	0.6731	FALSE	FALSE	FALSE	finn-b-C3_STOMACH	19	49261368	0.0608		0.8969	Malignant neoplasm of stomach || id:finn-b-C3_STOMACH	Malignant neoplasm of stomach	Malignant neoplasm of stomach || ||	TRUE	igd								2.69998e-10	49261368	19		0.00428134	met-d-MUFA	Monounsaturated fatty acids || id:met-d-MUFA	TRUE	reported	igd	2	TRUE
rs7679	C	T	C	T	0.0367426	0.0989	0.186419	0.1483	FALSE	FALSE	FALSE	finn-b-C3_STOMACH	20	44576502	0.0794		0.2126	Malignant neoplasm of stomach || id:finn-b-C3_STOMACH	Malignant neoplasm of stomach	Malignant neoplasm of stomach || ||	TRUE	igd								1.69981e-13	44576502	20		0.00526144	met-d-MUFA	Monounsaturated fatty acids || id:met-d-MUFA	TRUE	reported	igd	2	TRUE
rs76895963	G	T	G	T	-0.0884025	0.058	0.020559	0.03114	FALSE	FALSE	FALSE	finn-b-C3_STOMACH	12	4384844	0.1724		0.736801	Malignant neoplasm of stomach || id:finn-b-C3_STOMACH	Malignant neoplasm of stomach	Malignant neoplasm of stomach || ||	TRUE	igd								3.2e-08	4384844	12		0.0159059	met-d-MUFA	Monounsaturated fatty acids || id:met-d-MUFA	TRUE	reported	igd	2	TRUE
rs77697917	T	C	T	C	0.0667965	-0.1597	0.028722	0.03134	FALSE	FALSE	FALSE	finn-b-C3_STOMACH	17	41840849	0.1601		0.3185	Malignant neoplasm of stomach || id:finn-b-C3_STOMACH	Malignant neoplasm of stomach	Malignant neoplasm of stomach || ||	TRUE	igd								8.79995e-09	41840849	17		0.0122335	met-d-MUFA	Monounsaturated fatty acids || id:met-d-MUFA	TRUE	reported	igd	2	TRUE
rs7979473	G	A	G	A	-0.0239933	-0.0592	0.612971	0.581	FALSE	FALSE	FALSE	finn-b-C3_STOMACH	12	121420260	0.0577		0.305	Malignant neoplasm of stomach || id:finn-b-C3_STOMACH	Malignant neoplasm of stomach	Malignant neoplasm of stomach || ||	TRUE	igd								2.90001e-08	121420260	12		0.00423389	met-d-MUFA	Monounsaturated fatty acids || id:met-d-MUFA	TRUE	reported	igd	2	TRUE
rs9271573	C	A	C	A	0.0435035	0.0859	0.593631	0.5841	FALSE	FALSE	FALSE	finn-b-C3_STOMACH	6	32590501	0.0631		0.1731	Malignant neoplasm of stomach || id:finn-b-C3_STOMACH	Malignant neoplasm of stomach	Malignant neoplasm of stomach || ||	TRUE	igd								6.00067e-25	32590501	6		0.00415738	met-d-MUFA	Monounsaturated fatty acids || id:met-d-MUFA	TRUE	reported	igd	2	TRUE
rs964184	C	G	C	G	-0.204793	-0.1319	0.867229	0.8542	FALSE	TRUE	FALSE	finn-b-C3_STOMACH	11	116648917	0.0798		0.0985009	Malignant neoplasm of stomach || id:finn-b-C3_STOMACH	Malignant neoplasm of stomach	Malignant neoplasm of stomach || ||	TRUE	igd								1e-200	116648917	11		0.00602395	met-d-MUFA	Monounsaturated fatty acids || id:met-d-MUFA	TRUE	reported	igd	2	TRUE
rs998584	A	C	A	C	0.0221761	-0.1622	0.482313	0.4824	FALSE	FALSE	FALSE	finn-b-C3_STOMACH	6	43757896	0.0572		0.00457804	Malignant neoplasm of stomach || id:finn-b-C3_STOMACH	Malignant neoplasm of stomach	Malignant neoplasm of stomach || ||	TRUE	igd								2e-08	43757896	6		0.00409033	met-d-MUFA	Monounsaturated fatty acids || id:met-d-MUFA	TRUE	reported	igd	2	TRUE
