# Supplementary material for: Associations of dietary factors with gastric cancer risk: insights from NHANES 2003–2016 and mendelian randomization analyses
Source: Front Genet. 2024 May 2;15:1377434. doi: 10.3389/fgene.2024.1377434 (PMC11096504; doi:10.3389/fgene.2024.1377434)
Supplement: Supplementary file 2 [file Table3.XLSX]

## Sheet: Sheet 1
STable2 Detailed information for selected SNPs for ratio of MUFA to total fatty acids against GC risk.
SNP	effect_allele.exposure	other_allele.exposure	effect_allele.outcome	other_allele.outcome	beta.exposure	beta.outcome	eaf.exposure	eaf.outcome	remove	palindromic	ambiguous	id.outcome	chr	pos	se.outcome	samplesize.outcome	pval.outcome	outcome	originalname.outcome	outcome.deprecated	mr_keep.outcome	data_source.outcome	proxy.outcome	target_snp.outcome	proxy_snp.outcome	target_a1.outcome	target_a2.outcome	proxy_a1.outcome	proxy_a2.outcome	chr.exposure	pos.exposure	se.exposure	pval.exposure	samplesize.exposure	id.exposure	exposure	mr_keep.exposure	pval_origin.exposure	data_source.exposure	action	mr_keep
rs10085931	G	A	G	A	0.0265109	0.0005	0.189679	0.2219	FALSE	FALSE	FALSE	finn-b-C3_STOMACH	8	18245449	0.068		0.9943	Malignant neoplasm of stomach || id:finn-b-C3_STOMACH	Malignant neoplasm of stomach	Malignant neoplasm of stomach || ||	TRUE	igd								8	18245449	0.00504207	2.69998e-08		met-d-MUFA_pct	Ratio of monounsaturated fatty acids to total fatty acids || id:met-d-MUFA_pct	TRUE	reported	igd	2	TRUE
rs10455872	G	A	G	A	-0.129819	0.0879	0.078988	0.04575	FALSE	FALSE	FALSE	finn-b-C3_STOMACH	6	161010118	0.1329		0.508401	Malignant neoplasm of stomach || id:finn-b-C3_STOMACH	Malignant neoplasm of stomach	Malignant neoplasm of stomach || ||	TRUE	igd								6	161010118	0.00733603	7.89951e-72		met-d-MUFA_pct	Ratio of monounsaturated fatty acids to total fatty acids || id:met-d-MUFA_pct	TRUE	reported	igd	2	TRUE
rs1047964	T	G	T	G	-0.228602	-0.0155	0.010067	0.00987	FALSE	FALSE	FALSE	finn-b-C3_STOMACH	11	117156893	0.2911		0.9576	Malignant neoplasm of stomach || id:finn-b-C3_STOMACH	Malignant neoplasm of stomach	Malignant neoplasm of stomach || ||	TRUE	igd								11	117156893	0.020107	6.59933e-30		met-d-MUFA_pct	Ratio of monounsaturated fatty acids to total fatty acids || id:met-d-MUFA_pct	TRUE	reported	igd	2	TRUE
rs1047964	T	G	G	C	-0.228602	-0.1174	0.010067	0.07644	TRUE	FALSE	FALSE	finn-b-C3_STOMACH	11	117156893	0.1082		0.2783	Malignant neoplasm of stomach || id:finn-b-C3_STOMACH	Malignant neoplasm of stomach	Malignant neoplasm of stomach || ||	TRUE	igd								11	117156893	0.020107	6.59933e-30		met-d-MUFA_pct	Ratio of monounsaturated fatty acids to total fatty acids || id:met-d-MUFA_pct	TRUE	reported	igd	2	FALSE
rs11172134	A	T	A	T	-0.0300848	0.1053	0.201021	0.2103	FALSE	TRUE	FALSE	finn-b-C3_STOMACH	12	57645789	0.0692		0.1278	Malignant neoplasm of stomach || id:finn-b-C3_STOMACH	Malignant neoplasm of stomach	Malignant neoplasm of stomach || ||	TRUE	igd								12	57645789	0.0049446	2.30001e-09		met-d-MUFA_pct	Ratio of monounsaturated fatty acids to total fatty acids || id:met-d-MUFA_pct	TRUE	reported	igd	2	TRUE
rs11207994	T	C	T	C	-0.0553595	0.1463	0.350959	0.264	FALSE	FALSE	FALSE	finn-b-C3_STOMACH	1	63047987	0.0641		0.0224399	Malignant neoplasm of stomach || id:finn-b-C3_STOMACH	Malignant neoplasm of stomach	Malignant neoplasm of stomach || ||	TRUE	igd								1	63047987	0.00414779	2.60016e-41		met-d-MUFA_pct	Ratio of monounsaturated fatty acids to total fatty acids || id:met-d-MUFA_pct	TRUE	reported	igd	2	TRUE
rs11235	C	T	C	T	0.0238453	-0.028	0.455578	0.4526	FALSE	FALSE	FALSE	finn-b-C3_STOMACH	3	52745087	0.0572		0.6241	Malignant neoplasm of stomach || id:finn-b-C3_STOMACH	Malignant neoplasm of stomach	Malignant neoplasm of stomach || ||	TRUE	igd								3	52745087	0.00397016	9.69996e-09		met-d-MUFA_pct	Ratio of monounsaturated fatty acids to total fatty acids || id:met-d-MUFA_pct	TRUE	reported	igd	2	TRUE
rs1128249	T	G	T	G	-0.0365109	-0.0123	0.392034	0.3479	FALSE	FALSE	FALSE	finn-b-C3_STOMACH	2	165528624	0.0596		0.8365	Malignant neoplasm of stomach || id:finn-b-C3_STOMACH	Malignant neoplasm of stomach	Malignant neoplasm of stomach || ||	TRUE	igd								2	165528624	0.00405425	3.10027e-20		met-d-MUFA_pct	Ratio of monounsaturated fatty acids to total fatty acids || id:met-d-MUFA_pct	TRUE	reported	igd	2	TRUE
rs11429307	G	GT	G	GT	-0.0451487	0.0525	0.808497	0.8648	FALSE	FALSE	FALSE	finn-b-C3_STOMACH	5	55857025	0.0838		0.5312	Malignant neoplasm of stomach || id:finn-b-C3_STOMACH	Malignant neoplasm of stomach	Malignant neoplasm of stomach || ||	TRUE	igd								5	55857025	0.00504806	3.10027e-19		met-d-MUFA_pct	Ratio of monounsaturated fatty acids to total fatty acids || id:met-d-MUFA_pct	TRUE	reported	igd	2	TRUE
rs11644601	C	T	C	T	-0.0711046	-0.0216	0.29667	0.2862	FALSE	FALSE	FALSE	finn-b-C3_STOMACH	16	15172118	0.0627		0.73	Malignant neoplasm of stomach || id:finn-b-C3_STOMACH	Malignant neoplasm of stomach	Malignant neoplasm of stomach || ||	TRUE	igd								16	15172118	0.00435045	7.00003e-65		met-d-MUFA_pct	Ratio of monounsaturated fatty acids to total fatty acids || id:met-d-MUFA_pct	TRUE	reported	igd	2	TRUE
rs116843064	A	G	A	G	-0.221992	-0.0067	0.019861	0.02744	FALSE	FALSE	FALSE	finn-b-C3_STOMACH	19	8429323	0.171		0.9687	Malignant neoplasm of stomach || id:finn-b-C3_STOMACH	Malignant neoplasm of stomach	Malignant neoplasm of stomach || ||	TRUE	igd								19	8429323	0.0142038	4.00037e-56		met-d-MUFA_pct	Ratio of monounsaturated fatty acids to total fatty acids || id:met-d-MUFA_pct	TRUE	reported	igd	2	TRUE
rs117733303	G	A	G	A	-0.207627	0.02	0.018513	0.0113	FALSE	FALSE	FALSE	finn-b-C3_STOMACH	6	160922870	0.2645		0.9396	Malignant neoplasm of stomach || id:finn-b-C3_STOMACH	Malignant neoplasm of stomach	Malignant neoplasm of stomach || ||	TRUE	igd								6	160922870	0.0146763	3.90032e-45		met-d-MUFA_pct	Ratio of monounsaturated fatty acids to total fatty acids || id:met-d-MUFA_pct	TRUE	reported	igd	2	TRUE
rs11940694	G	A	G	A	0.0235776	-0.0552	0.605098	0.647	FALSE	FALSE	FALSE	finn-b-C3_STOMACH	4	39414993	0.0593		0.3519	Malignant neoplasm of stomach || id:finn-b-C3_STOMACH	Malignant neoplasm of stomach	Malignant neoplasm of stomach || ||	TRUE	igd								4	39414993	0.00407756	3.79997e-09		met-d-MUFA_pct	Ratio of monounsaturated fatty acids to total fatty acids || id:met-d-MUFA_pct	TRUE	reported	igd	2	TRUE
rs12212146	C	T	C	T	0.0581055	0.0315	0.074315	0.0626	FALSE	FALSE	FALSE	finn-b-C3_STOMACH	6	161125454	0.1191		0.791701	Malignant neoplasm of stomach || id:finn-b-C3_STOMACH	Malignant neoplasm of stomach	Malignant neoplasm of stomach || ||	TRUE	igd								6	161125454	0.00774863	3.19963e-15		met-d-MUFA_pct	Ratio of monounsaturated fatty acids to total fatty acids || id:met-d-MUFA_pct	TRUE	reported	igd	2	TRUE
rs12226389	C	T	C	T	0.0350728	0.1382	0.18582	0.1774	FALSE	FALSE	FALSE	finn-b-C3_STOMACH	11	61823630	0.0743		0.0629796	Malignant neoplasm of stomach || id:finn-b-C3_STOMACH	Malignant neoplasm of stomach	Malignant neoplasm of stomach || ||	TRUE	igd								11	61823630	0.00512441	3.80014e-12		met-d-MUFA_pct	Ratio of monounsaturated fatty acids to total fatty acids || id:met-d-MUFA_pct	TRUE	reported	igd	2	TRUE
rs1260326	C	T	C	T	-0.087988	-0.0064	0.60401	0.6493	FALSE	FALSE	FALSE	finn-b-C3_STOMACH	2	27730940	0.0596		0.915	Malignant neoplasm of stomach || id:finn-b-C3_STOMACH	Malignant neoplasm of stomach	Malignant neoplasm of stomach || ||	TRUE	igd								2	27730940	0.00404441	2.60016e-110		met-d-MUFA_pct	Ratio of monounsaturated fatty acids to total fatty acids || id:met-d-MUFA_pct	TRUE	reported	igd	2	TRUE
rs13107325	T	C	T	C	0.0431697	0.0632	0.074275	0.01413	FALSE	FALSE	FALSE	finn-b-C3_STOMACH	4	103188709	0.2402		0.792399	Malignant neoplasm of stomach || id:finn-b-C3_STOMACH	Malignant neoplasm of stomach	Malignant neoplasm of stomach || ||	TRUE	igd								4	103188709	0.00754697	1.5e-08		met-d-MUFA_pct	Ratio of monounsaturated fatty acids to total fatty acids || id:met-d-MUFA_pct	TRUE	reported	igd	2	TRUE
rs13108218	G	A	G	A	-0.0304138	0.0175	0.615417	0.6772	FALSE	FALSE	FALSE	finn-b-C3_STOMACH	4	3443931	0.0608		0.7739	Malignant neoplasm of stomach || id:finn-b-C3_STOMACH	Malignant neoplasm of stomach	Malignant neoplasm of stomach || ||	TRUE	igd								4	3443931	0.00409784	4.40048e-14		met-d-MUFA_pct	Ratio of monounsaturated fatty acids to total fatty acids || id:met-d-MUFA_pct	TRUE	reported	igd	2	TRUE
rs1365297	G	A	G	A	-0.0283878	0.1218	0.184226	0.1813	FALSE	FALSE	FALSE	finn-b-C3_STOMACH	1	93858292	0.0732		0.096241	Malignant neoplasm of stomach || id:finn-b-C3_STOMACH	Malignant neoplasm of stomach	Malignant neoplasm of stomach || ||	TRUE	igd								1	93858292	0.00510947	2.80001e-08		met-d-MUFA_pct	Ratio of monounsaturated fatty acids to total fatty acids || id:met-d-MUFA_pct	TRUE	reported	igd	2	TRUE
rs139110024	T	G	T	G	0.0679614	-0.1331	0.038878	0.02084	FALSE	FALSE	FALSE	finn-b-C3_STOMACH	16	15419784	0.201		0.5078	Malignant neoplasm of stomach || id:finn-b-C3_STOMACH	Malignant neoplasm of stomach	Malignant neoplasm of stomach || ||	TRUE	igd								16	15419784	0.0111998	1.2e-09		met-d-MUFA_pct	Ratio of monounsaturated fatty acids to total fatty acids || id:met-d-MUFA_pct	TRUE	reported	igd	2	TRUE
rs1408	A	G	A	G	0.0281023	-0.0021	0.579309	0.5197	FALSE	FALSE	FALSE	finn-b-C3_STOMACH	4	88057353	0.0569		0.9699	Malignant neoplasm of stomach || id:finn-b-C3_STOMACH	Malignant neoplasm of stomach	Malignant neoplasm of stomach || ||	TRUE	igd								4	88057353	0.00401732	1.9002e-12		met-d-MUFA_pct	Ratio of monounsaturated fatty acids to total fatty acids || id:met-d-MUFA_pct	TRUE	reported	igd	2	TRUE
rs141469619	G	A	G	A	0.264385	-0.2545	0.01014	0.004062	FALSE	FALSE	FALSE	finn-b-C3_STOMACH	11	116714293	0.4801		0.5961	Malignant neoplasm of stomach || id:finn-b-C3_STOMACH	Malignant neoplasm of stomach	Malignant neoplasm of stomach || ||	TRUE	igd								11	116714293	0.0208802	6.89922e-38		met-d-MUFA_pct	Ratio of monounsaturated fatty acids to total fatty acids || id:met-d-MUFA_pct	TRUE	reported	igd	2	TRUE
rs143355652	T	C	T	C	0.108898	-0.473	0.010467	0.008216	FALSE	FALSE	FALSE	finn-b-C3_STOMACH	11	61453822	0.3114		0.1287	Malignant neoplasm of stomach || id:finn-b-C3_STOMACH	Malignant neoplasm of stomach	Malignant neoplasm of stomach || ||	TRUE	igd								11	61453822	0.0199252	4.90004e-09		met-d-MUFA_pct	Ratio of monounsaturated fatty acids to total fatty acids || id:met-d-MUFA_pct	TRUE	reported	igd	2	TRUE
rs149402055	T	C	T	C	0.0965122	-0.0059	0.019709	0.04567	FALSE	FALSE	FALSE	finn-b-C3_STOMACH	11	68525539	0.1383		0.9662	Malignant neoplasm of stomach || id:finn-b-C3_STOMACH	Malignant neoplasm of stomach	Malignant neoplasm of stomach || ||	TRUE	igd								11	68525539	0.0149152	7.39997e-10		met-d-MUFA_pct	Ratio of monounsaturated fatty acids to total fatty acids || id:met-d-MUFA_pct	TRUE	reported	igd	2	TRUE
rs150844304	C	A	C	A	0.124953	-0.048	0.025677	0.005013	FALSE	FALSE	FALSE	finn-b-C3_STOMACH	15	43726625	0.4043		0.9054	Malignant neoplasm of stomach || id:finn-b-C3_STOMACH	Malignant neoplasm of stomach	Malignant neoplasm of stomach || ||	TRUE	igd								15	43726625	0.0125338	2.70023e-23		met-d-MUFA_pct	Ratio of monounsaturated fatty acids to total fatty acids || id:met-d-MUFA_pct	TRUE	reported	igd	2	TRUE
rs1561748	C	G	A	G	-0.0673085	-0.1215	0.267454	0.362	TRUE	TRUE	FALSE	finn-b-C3_STOMACH	8	19733244	0.0623		0.0510799	Malignant neoplasm of stomach || id:finn-b-C3_STOMACH	Malignant neoplasm of stomach	Malignant neoplasm of stomach || ||	TRUE	igd								8	19733244	0.00482404	9.8992e-44		met-d-MUFA_pct	Ratio of monounsaturated fatty acids to total fatty acids || id:met-d-MUFA_pct	TRUE	reported	igd	2	FALSE
rs1561748	C	G	C	G	-0.0673085	-0.0108	0.267454	0.1449	FALSE	TRUE	FALSE	finn-b-C3_STOMACH	8	19733244	0.0804		0.8931	Malignant neoplasm of stomach || id:finn-b-C3_STOMACH	Malignant neoplasm of stomach	Malignant neoplasm of stomach || ||	TRUE	igd								8	19733244	0.00482404	9.8992e-44		met-d-MUFA_pct	Ratio of monounsaturated fatty acids to total fatty acids || id:met-d-MUFA_pct	TRUE	reported	igd	2	TRUE
rs174564	G	A	G	A	0.198596	0.086	0.347013	0.4147	FALSE	FALSE	FALSE	finn-b-C3_STOMACH	11	61588305	0.0575		0.1346	Malignant neoplasm of stomach || id:finn-b-C3_STOMACH	Malignant neoplasm of stomach	Malignant neoplasm of stomach || ||	TRUE	igd								11	61588305	0.00414165	1e-200		met-d-MUFA_pct	Ratio of monounsaturated fatty acids to total fatty acids || id:met-d-MUFA_pct	TRUE	reported	igd	2	TRUE
rs1801689	C	A	C	A	-0.0717665	-0.0529	0.030526	0.00968	FALSE	FALSE	FALSE	finn-b-C3_STOMACH	17	64210580	0.2934		0.8569	Malignant neoplasm of stomach || id:finn-b-C3_STOMACH	Malignant neoplasm of stomach	Malignant neoplasm of stomach || ||	TRUE	igd								17	64210580	0.0115167	8.80035e-11		met-d-MUFA_pct	Ratio of monounsaturated fatty acids to total fatty acids || id:met-d-MUFA_pct	TRUE	reported	igd	2	TRUE
rs2304128	T	G	T	G	-0.0448261	-0.0448	0.079933	0.07736	FALSE	FALSE	FALSE	finn-b-C3_STOMACH	19	19746151	0.1068		0.6747	Malignant neoplasm of stomach || id:finn-b-C3_STOMACH	Malignant neoplasm of stomach	Malignant neoplasm of stomach || ||	TRUE	igd								19	19746151	0.00738795	5.49997e-10		met-d-MUFA_pct	Ratio of monounsaturated fatty acids to total fatty acids || id:met-d-MUFA_pct	TRUE	reported	igd	2	TRUE
rs2642438	G	A	G	A	-0.0318932	-0.0075	0.703815	0.716	FALSE	FALSE	FALSE	finn-b-C3_STOMACH	1	220970028	0.0629		0.9055	Malignant neoplasm of stomach || id:finn-b-C3_STOMACH	Malignant neoplasm of stomach	Malignant neoplasm of stomach || ||	TRUE	igd								1	220970028	0.00433544	3.80014e-14		met-d-MUFA_pct	Ratio of monounsaturated fatty acids to total fatty acids || id:met-d-MUFA_pct	TRUE	reported	igd	2	TRUE
rs2803619	C	G	C	G	0.0270636	0.0405	0.724386	0.6823	FALSE	TRUE	FALSE	finn-b-C3_STOMACH	10	113934384	0.061		0.5067	Malignant neoplasm of stomach || id:finn-b-C3_STOMACH	Malignant neoplasm of stomach	Malignant neoplasm of stomach || ||	TRUE	igd								10	113934384	0.00442919	5.19996e-10		met-d-MUFA_pct	Ratio of monounsaturated fatty acids to total fatty acids || id:met-d-MUFA_pct	TRUE	reported	igd	2	TRUE
rs283814	G	A	G	A	0.0532139	-0.1221	0.922408	0.95237	FALSE	FALSE	FALSE	finn-b-C3_STOMACH	19	45389224	0.1351		0.3659	Malignant neoplasm of stomach || id:finn-b-C3_STOMACH	Malignant neoplasm of stomach	Malignant neoplasm of stomach || ||	TRUE	igd								19	45389224	0.00738636	1.99986e-11		met-d-MUFA_pct	Ratio of monounsaturated fatty acids to total fatty acids || id:met-d-MUFA_pct	TRUE	reported	igd	2	TRUE
rs28601761	G	C	G	C	-0.059064	-0.1142	0.420119	0.4123	FALSE	TRUE	TRUE	finn-b-C3_STOMACH	8	126500031	0.0575		0.0470804	Malignant neoplasm of stomach || id:finn-b-C3_STOMACH	Malignant neoplasm of stomach	Malignant neoplasm of stomach || ||	TRUE	igd								8	126500031	0.00405447	2.19989e-49		met-d-MUFA_pct	Ratio of monounsaturated fatty acids to total fatty acids || id:met-d-MUFA_pct	TRUE	reported	igd	2	FALSE
rs28752924	C	T	C	A	0.0246661	-0.0453	0.445513	0.1012	TRUE	FALSE	FALSE	finn-b-C3_STOMACH	6	31303922	0.094		0.630199	Malignant neoplasm of stomach || id:finn-b-C3_STOMACH	Malignant neoplasm of stomach	Malignant neoplasm of stomach || ||	TRUE	igd								6	31303922	0.00410576	2.90001e-09		met-d-MUFA_pct	Ratio of monounsaturated fatty acids to total fatty acids || id:met-d-MUFA_pct	TRUE	reported	igd	2	FALSE
rs28752924	C	T	C	T	0.0246661	-0.0666	0.445513	0.4441	FALSE	FALSE	FALSE	finn-b-C3_STOMACH	6	31303922	0.0641		0.2991	Malignant neoplasm of stomach || id:finn-b-C3_STOMACH	Malignant neoplasm of stomach	Malignant neoplasm of stomach || ||	TRUE	igd								6	31303922	0.00410576	2.90001e-09		met-d-MUFA_pct	Ratio of monounsaturated fatty acids to total fatty acids || id:met-d-MUFA_pct	TRUE	reported	igd	2	TRUE
rs2925979	C	T	C	T	-0.0292427	-0.0552	0.698963	0.6776	FALSE	FALSE	FALSE	finn-b-C3_STOMACH	16	81534790	0.0606		0.3629	Malignant neoplasm of stomach || id:finn-b-C3_STOMACH	Malignant neoplasm of stomach	Malignant neoplasm of stomach || ||	TRUE	igd								16	81534790	0.00431524	3.50026e-12		met-d-MUFA_pct	Ratio of monounsaturated fatty acids to total fatty acids || id:met-d-MUFA_pct	TRUE	reported	igd	2	TRUE
rs2972140	C	T	C	T	0.0370677	-0.0416	0.650624	0.6386	FALSE	FALSE	FALSE	finn-b-C3_STOMACH	2	227104111	0.0588		0.479001	Malignant neoplasm of stomach || id:finn-b-C3_STOMACH	Malignant neoplasm of stomach	Malignant neoplasm of stomach || ||	TRUE	igd								2	227104111	0.0041418	2.39994e-19		met-d-MUFA_pct	Ratio of monounsaturated fatty acids to total fatty acids || id:met-d-MUFA_pct	TRUE	reported	igd	2	TRUE
rs328	G	C	G	C	-0.186769	0.1359	0.100283	0.08878	FALSE	TRUE	FALSE	finn-b-C3_STOMACH	8	19819724	0.0988		0.1688	Malignant neoplasm of stomach || id:finn-b-C3_STOMACH	Malignant neoplasm of stomach	Malignant neoplasm of stomach || ||	TRUE	igd								8	19819724	0.00656713	2.89734e-183		met-d-MUFA_pct	Ratio of monounsaturated fatty acids to total fatty acids || id:met-d-MUFA_pct	TRUE	reported	igd	2	TRUE
rs34634128	G	GT	G	GT	-0.0301721	0.05	0.25965	0.1551	FALSE	FALSE	FALSE	finn-b-C3_STOMACH	3	136322265	0.078		0.521601	Malignant neoplasm of stomach || id:finn-b-C3_STOMACH	Malignant neoplasm of stomach	Malignant neoplasm of stomach || ||	TRUE	igd								3	136322265	0.00453202	9.79941e-13		met-d-MUFA_pct	Ratio of monounsaturated fatty acids to total fatty acids || id:met-d-MUFA_pct	TRUE	reported	igd	2	TRUE
rs35163364	T	C	T	C	-0.0243836	0.0782	0.432057	0.317	FALSE	FALSE	FALSE	finn-b-C3_STOMACH	7	128732786	0.0613		0.2017	Malignant neoplasm of stomach || id:finn-b-C3_STOMACH	Malignant neoplasm of stomach	Malignant neoplasm of stomach || ||	TRUE	igd								7	128732786	0.00401079	2.59998e-10		met-d-MUFA_pct	Ratio of monounsaturated fatty acids to total fatty acids || id:met-d-MUFA_pct	TRUE	reported	igd	2	TRUE
rs3789849	C	G	C	G	-0.0343387	-0.0974	0.428136	0.459	FALSE	TRUE	TRUE	finn-b-C3_STOMACH	8	8687054	0.0914		0.2869	Malignant neoplasm of stomach || id:finn-b-C3_STOMACH	Malignant neoplasm of stomach	Malignant neoplasm of stomach || ||	TRUE	igd								8	8687054	0.00402005	3.80014e-17		met-d-MUFA_pct	Ratio of monounsaturated fatty acids to total fatty acids || id:met-d-MUFA_pct	TRUE	reported	igd	2	FALSE
rs3812316	G	C	G	C	-0.111192	0.0499	0.129249	0.1276	FALSE	TRUE	FALSE	finn-b-C3_STOMACH	7	73020337	0.0843		0.5536	Malignant neoplasm of stomach || id:finn-b-C3_STOMACH	Malignant neoplasm of stomach	Malignant neoplasm of stomach || ||	TRUE	igd								7	73020337	0.00589829	2.80027e-79		met-d-MUFA_pct	Ratio of monounsaturated fatty acids to total fatty acids || id:met-d-MUFA_pct	TRUE	reported	igd	2	TRUE
rs4704834	G	A	G	A	0.0283784	-0.0286	0.644056	0.6721	FALSE	FALSE	FALSE	finn-b-C3_STOMACH	5	156443066	0.0606		0.636601	Malignant neoplasm of stomach || id:finn-b-C3_STOMACH	Malignant neoplasm of stomach	Malignant neoplasm of stomach || ||	TRUE	igd								5	156443066	0.0041316	2.39994e-12		met-d-MUFA_pct	Ratio of monounsaturated fatty acids to total fatty acids || id:met-d-MUFA_pct	TRUE	reported	igd	2	TRUE
rs55964643	A	G	A	G	0.0221095	0.0635	0.503256	0.5137	FALSE	FALSE	FALSE	finn-b-C3_STOMACH	6	26340872	0.0587		0.2797	Malignant neoplasm of stomach || id:finn-b-C3_STOMACH	Malignant neoplasm of stomach	Malignant neoplasm of stomach || ||	TRUE	igd								6	26340872	0.00406409	8.9e-09		met-d-MUFA_pct	Ratio of monounsaturated fatty acids to total fatty acids || id:met-d-MUFA_pct	TRUE	reported	igd	2	TRUE
rs56257534	T	C	T	C	-0.0289578	-0.004	0.239667	0.1713	FALSE	FALSE	FALSE	finn-b-C3_STOMACH	4	171521999	0.0751		0.957	Malignant neoplasm of stomach || id:finn-b-C3_STOMACH	Malignant neoplasm of stomach	Malignant neoplasm of stomach || ||	TRUE	igd								4	171521999	0.00464162	2.19989e-11		met-d-MUFA_pct	Ratio of monounsaturated fatty acids to total fatty acids || id:met-d-MUFA_pct	TRUE	reported	igd	2	TRUE
rs563296	A	G	A	G	0.0244112	-0.0511	0.557518	0.5085	FALSE	FALSE	FALSE	finn-b-C3_STOMACH	10	99772404	0.0569		0.3689	Malignant neoplasm of stomach || id:finn-b-C3_STOMACH	Malignant neoplasm of stomach	Malignant neoplasm of stomach || ||	TRUE	igd								10	99772404	0.0039829	6.1e-10		met-d-MUFA_pct	Ratio of monounsaturated fatty acids to total fatty acids || id:met-d-MUFA_pct	TRUE	reported	igd	2	TRUE
rs60069508	C	G	C	G	0.0328638	0.0167	0.232685	0.2291	FALSE	TRUE	FALSE	finn-b-C3_STOMACH	1	39964912	0.0678		0.806	Malignant neoplasm of stomach || id:finn-b-C3_STOMACH	Malignant neoplasm of stomach	Malignant neoplasm of stomach || ||	TRUE	igd								1	39964912	0.00469187	1.39991e-12		met-d-MUFA_pct	Ratio of monounsaturated fatty acids to total fatty acids || id:met-d-MUFA_pct	TRUE	reported	igd	2	TRUE
rs603424	A	G	A	G	-0.0493627	-0.0671	0.173862	0.1167	FALSE	FALSE	FALSE	finn-b-C3_STOMACH	10	102075479	0.0887		0.4493	Malignant neoplasm of stomach || id:finn-b-C3_STOMACH	Malignant neoplasm of stomach	Malignant neoplasm of stomach || ||	TRUE	igd								10	102075479	0.00520893	1.39991e-22		met-d-MUFA_pct	Ratio of monounsaturated fatty acids to total fatty acids || id:met-d-MUFA_pct	TRUE	reported	igd	2	TRUE
rs6073958	C	T	C	T	0.0558184	0.096	0.198744	0.176	FALSE	FALSE	FALSE	finn-b-C3_STOMACH	20	44551855	0.0739		0.194	Malignant neoplasm of stomach || id:finn-b-C3_STOMACH	Malignant neoplasm of stomach	Malignant neoplasm of stomach || ||	TRUE	igd								20	44551855	0.00497343	2.39994e-30		met-d-MUFA_pct	Ratio of monounsaturated fatty acids to total fatty acids || id:met-d-MUFA_pct	TRUE	reported	igd	2	TRUE
rs62117489	A	C	A	C	-0.0521293	-0.0564	0.056457	0.03485	FALSE	FALSE	FALSE	finn-b-C3_STOMACH	19	8442202	0.1546		0.715201	Malignant neoplasm of stomach || id:finn-b-C3_STOMACH	Malignant neoplasm of stomach	Malignant neoplasm of stomach || ||	TRUE	igd								19	8442202	0.0085994	8.99995e-10		met-d-MUFA_pct	Ratio of monounsaturated fatty acids to total fatty acids || id:met-d-MUFA_pct	TRUE	reported	igd	2	TRUE
rs632057	G	T	G	T	-0.0282265	-0.0437	0.627775	0.5714	FALSE	FALSE	FALSE	finn-b-C3_STOMACH	6	139834012	0.0572		0.4446	Malignant neoplasm of stomach || id:finn-b-C3_STOMACH	Malignant neoplasm of stomach	Malignant neoplasm of stomach || ||	TRUE	igd								6	139834012	0.00409401	8.99912e-12		met-d-MUFA_pct	Ratio of monounsaturated fatty acids to total fatty acids || id:met-d-MUFA_pct	TRUE	reported	igd	2	TRUE
rs676210	A	G	A	G	-0.0749782	0.0282	0.205776	0.2662	FALSE	FALSE	FALSE	finn-b-C3_STOMACH	2	21231524	0.0641		0.6605	Malignant neoplasm of stomach || id:finn-b-C3_STOMACH	Malignant neoplasm of stomach	Malignant neoplasm of stomach || ||	TRUE	igd								2	21231524	0.00487921	2.60016e-54		met-d-MUFA_pct	Ratio of monounsaturated fatty acids to total fatty acids || id:met-d-MUFA_pct	TRUE	reported	igd	2	TRUE
rs67981690	G	A	G	A	0.0361517	0.0316	0.129103	0.1912	FALSE	FALSE	FALSE	finn-b-C3_STOMACH	12	21343886	0.0728		0.6638	Malignant neoplasm of stomach || id:finn-b-C3_STOMACH	Malignant neoplasm of stomach	Malignant neoplasm of stomach || ||	TRUE	igd								12	21343886	0.0059364	5.1e-10		met-d-MUFA_pct	Ratio of monounsaturated fatty acids to total fatty acids || id:met-d-MUFA_pct	TRUE	reported	igd	2	TRUE
rs7140110	C	T	C	T	0.0235505	0.0855	0.299403	0.2801	FALSE	FALSE	FALSE	finn-b-C3_STOMACH	13	114544024	0.0635		0.1787	Malignant neoplasm of stomach || id:finn-b-C3_STOMACH	Malignant neoplasm of stomach	Malignant neoplasm of stomach || ||	TRUE	igd								13	114544024	0.00432641	5.89997e-09		met-d-MUFA_pct	Ratio of monounsaturated fatty acids to total fatty acids || id:met-d-MUFA_pct	TRUE	reported	igd	2	TRUE
rs72555385	G	A	G	A	0.0649793	0.0192	0.049322	0.02292	FALSE	FALSE	FALSE	finn-b-C3_STOMACH	7	73123473	0.1863		0.9181	Malignant neoplasm of stomach || id:finn-b-C3_STOMACH	Malignant neoplasm of stomach	Malignant neoplasm of stomach || ||	TRUE	igd								7	73123473	0.00919132	9.60064e-13		met-d-MUFA_pct	Ratio of monounsaturated fatty acids to total fatty acids || id:met-d-MUFA_pct	TRUE	reported	igd	2	TRUE
rs72679249	G	A	G	A	0.0227438	0.0031	0.317282	0.2719	FALSE	FALSE	FALSE	finn-b-C3_STOMACH	4	111122162	0.0644		0.9622	Malignant neoplasm of stomach || id:finn-b-C3_STOMACH	Malignant neoplasm of stomach	Malignant neoplasm of stomach || ||	TRUE	igd								4	111122162	0.004383	7.10003e-09		met-d-MUFA_pct	Ratio of monounsaturated fatty acids to total fatty acids || id:met-d-MUFA_pct	TRUE	reported	igd	2	TRUE
rs72836561	T	C	T	C	0.116591	-0.1554	0.031483	0.03216	FALSE	FALSE	FALSE	finn-b-C3_STOMACH	17	41926126	0.1585		0.3269	Malignant neoplasm of stomach || id:finn-b-C3_STOMACH	Malignant neoplasm of stomach	Malignant neoplasm of stomach || ||	TRUE	igd								17	41926126	0.0113443	3.40017e-25		met-d-MUFA_pct	Ratio of monounsaturated fatty acids to total fatty acids || id:met-d-MUFA_pct	TRUE	reported	igd	2	TRUE
rs78058190	A	G	A	G	0.0730592	0.0101	0.050105	0.0823	FALSE	FALSE	FALSE	finn-b-C3_STOMACH	2	219699999	0.1039		0.9227	Malignant neoplasm of stomach || id:finn-b-C3_STOMACH	Malignant neoplasm of stomach	Malignant neoplasm of stomach || ||	TRUE	igd								2	219699999	0.0102446	3.19963e-13		met-d-MUFA_pct	Ratio of monounsaturated fatty acids to total fatty acids || id:met-d-MUFA_pct	TRUE	reported	igd	2	TRUE
rs7924036	T	G	T	G	-0.0451893	-0.0276	0.504205	0.5138	FALSE	FALSE	FALSE	finn-b-C3_STOMACH	10	65191645	0.0568		0.6268	Malignant neoplasm of stomach || id:finn-b-C3_STOMACH	Malignant neoplasm of stomach	Malignant neoplasm of stomach || ||	TRUE	igd								10	65191645	0.00395891	1.39991e-32		met-d-MUFA_pct	Ratio of monounsaturated fatty acids to total fatty acids || id:met-d-MUFA_pct	TRUE	reported	igd	2	TRUE
rs79791375	A	G	A	G	0.061909	-0.2686	0.032659	0.01868	FALSE	FALSE	FALSE	finn-b-C3_STOMACH	10	102121449	0.2089		0.1986	Malignant neoplasm of stomach || id:finn-b-C3_STOMACH	Malignant neoplasm of stomach	Malignant neoplasm of stomach || ||	TRUE	igd								10	102121449	0.0115569	2.80001e-08		met-d-MUFA_pct	Ratio of monounsaturated fatty acids to total fatty acids || id:met-d-MUFA_pct	TRUE	reported	igd	2	TRUE
rs821840	G	A	G	A	-0.0363932	0.0619	0.324569	0.2797	FALSE	FALSE	FALSE	finn-b-C3_STOMACH	16	56994528	0.0632		0.328	Malignant neoplasm of stomach || id:finn-b-C3_STOMACH	Malignant neoplasm of stomach	Malignant neoplasm of stomach || ||	TRUE	igd	TRUE	rs821840	rs17231506	G	A	T	C	16	56993886	0.00423356	1.39991e-18		met-d-MUFA_pct	Ratio of monounsaturated fatty acids to total fatty acids || id:met-d-MUFA_pct	TRUE	reported	igd	2	TRUE
rs9271546	C	T	C	T	0.0309913	0.0664	0.533235	0.4966	FALSE	FALSE	FALSE	finn-b-C3_STOMACH	6	32590154	0.0661		0.3151	Malignant neoplasm of stomach || id:finn-b-C3_STOMACH	Malignant neoplasm of stomach	Malignant neoplasm of stomach || ||	TRUE	igd								6	32590154	0.00399374	1.50003e-15		met-d-MUFA_pct	Ratio of monounsaturated fatty acids to total fatty acids || id:met-d-MUFA_pct	TRUE	reported	igd	2	TRUE
rs964184	C	G	C	G	-0.191271	-0.1319	0.867229	0.8542	FALSE	TRUE	FALSE	finn-b-C3_STOMACH	11	116648917	0.0798		0.0985009	Malignant neoplasm of stomach || id:finn-b-C3_STOMACH	Malignant neoplasm of stomach	Malignant neoplasm of stomach || ||	TRUE	igd								11	116648917	0.00582411	1e-200		met-d-MUFA_pct	Ratio of monounsaturated fatty acids to total fatty acids || id:met-d-MUFA_pct	TRUE	reported	igd	2	TRUE
rs9910747	C	A	C	A	0.0444093	-0.1037	0.062194	0.07813	FALSE	FALSE	FALSE	finn-b-C3_STOMACH	17	17433959	0.1061		0.3286	Malignant neoplasm of stomach || id:finn-b-C3_STOMACH	Malignant neoplasm of stomach	Malignant neoplasm of stomach || ||	TRUE	igd								17	17433959	0.00820726	4.79999e-08		met-d-MUFA_pct	Ratio of monounsaturated fatty acids to total fatty acids || id:met-d-MUFA_pct	TRUE	reported	igd	2	TRUE
rs998584	A	C	A	C	0.0271731	-0.1622	0.482313	0.4824	FALSE	FALSE	FALSE	finn-b-C3_STOMACH	6	43757896	0.0572		0.00457804	Malignant neoplasm of stomach || id:finn-b-C3_STOMACH	Malignant neoplasm of stomach	Malignant neoplasm of stomach || ||	TRUE	igd								6	43757896	0.00396257	5.79963e-13		met-d-MUFA_pct	Ratio of monounsaturated fatty acids to total fatty acids || id:met-d-MUFA_pct	TRUE	reported	igd	2	TRUE
